# Supplementary material for: Assessment of the midgut microbiota in foragers of the stingless bee Melipona scutellaris following short-term sublethal exposure to imidacloprid
Source: PLoS One. 2025 Dec 29;20(12):e0339982. doi: 10.1371/journal.pone.0339982 (PMC12747329; doi:10.1371/journal.pone.0339982)
Supplement: S2 File — Alpha diversity indexes (Chao1, Simpson, Shannon, and Evenness) for each sample after 24 and 48 hours of exposure to sublethal imidacloprid concentrations (LC50/100 and LC50/1000). (XLSX) [file pone.0339982.s002.xlsx]

## Sheet: Sheet1
SampleID	SAMPLES	TIME	Chao1	se.chao1	Simpson	shannon_entropy	pielou_evenness			SampleID	SAMPLES	TIME	Chao1	se.chao1	Simpson	shannon_entropy	pielou_evenness
EM80-05	CONTROL	24h	35	0	0.959735	4.87539	0.9505			EM80-14	CONTROL	48h	19	0	0.917809	3.91106	0.920698
EM80-06	CONTROL	24h	48	0	0.96391	5.08558	0.920706			EM80-15	CONTROL	48h	33	0	0.961186	4.82216	0.964432
EM80-07	CONTROL	24h	25	0	0.939785	4.30629	0.92731			EM80-16	CONTROL	48h	45	0	0.968471	5.21935	0.95038
EM80-08	50/100	24h	43	0	0.969938	5.24552	0.96669			EM80-17	50/100	48h	23	0	0.939435	4.25763	0.941211
EM80-09	50/100	24h	35	0	0.959356	4.83537	0.942699			EM80-18	50/100	48h	34	0	0.957208	4.70917	0.933546
EM80-10	50/100	24h	44	0	0.970561	5.24943	0.961535			EM80-19	50/100	48h	33	0	0.960388	4.83679	0.958844
EM80-11	50/1000	24h	28	0	0.944105	4.41262	0.91789			EM80-20	50/1000	48h	41	0	0.964068	5.04665	0.941969
EM80-12	50/1000	24h	31	0	0.953423	4.64307	0.9372			EM80-21	50/1000	48h	32	0	0.956518	4.73867	0.947734
EM80-13	50/1000	24h	44	0	0.966623	5.09458	0.93317			EM80-22	50/1000	48h	26	0	0.946853	4.45111	0.946955
EM80-27	CONTROL	24h	30	0	0.950405	4.59779	0.937006			EM80-36	CONTROL	48h	35	0	0.960316	4.87679	0.950775
EM80-28	CONTROL	24h	41	0	0.956169	4.85294	0.918177			EM80-37	CONTROL	48h	27	0	0.947089	4.41455	0.928423
EM80-29	CONTROL	24h	44	0	0.96879	5.19458	0.951487			EM80-38	CONTROL	48h	23	0	0.935486	4.2145	0.931677
EM80-30	50/100	24h	30	0	0.946764	4.49026	0.915094			EM80-39	50/100	48h	22	0	0.929783	4.12419	0.924823
EM80-31	50/100	24h	37	0	0.955163	4.8132	0.931			EM80-40	50/100	48h	31	0	0.941565	4.40187	0.888513
EM80-32	50/100	24h	37	0	0.960872	4.90956	0.942432			EM80-41	50/100	48h	10	0	0.881785	3.15892	0.950928
EM80-33	50/1000	24h	43	0	0.967462	5.20668	0.959534			EM80-42	50/1000	48h	29	0	0.947749	4.50415	0.927166
EM80-34	50/1000	24h	34	0	0.958007	4.80007	0.94351			EM80-43	50/1000	48h	29	0	0.951788	4.56617	0.939932
EM80-35	50/1000	24h	30	0	0.951799	4.57394	0.932146			EM80-44	50/1000	48h	29	0	0.942926	4.47473	0.92111
EM80-49	CONTROL	24h	35	0	0.95609	4.82131	0.939959			EM80-58	CONTROL	48h	37	0	0.962749	4.89668	0.93996
EM80-50	CONTROL	24h	42	0	0.964969	5.07367	0.940907			EM80-59	CONTROL	48h	33	0	0.953719	4.67834	0.927433
EM80-51	CONTROL	24h	42	0	0.965295	5.05346	0.937159			EM80-60	CONTROL	48h	45	0	0.96751	5.15131	0.943562
EM80-52	50/100	24h	36	0	0.96277	4.96493	0.960349			EM80-61	50/100	48h	33	0	0.956229	4.7178	0.935257
EM80-53	50/100	24h	47	0	0.969267	5.26833	0.948464			EM80-62	50/100	48h	48	0	0.969968	5.27945	0.950466
EM80-54	50/100	24h	41	0	0.967333	5.06376	0.945163			EM80-63	50/100	48h	25	0	0.948454	4.41548	0.950821
EM80-55	50/1000	24h	46	0	0.956801	5.04589	0.913521			EM80-64	50/1000	48h	32	0	0.954923	4.72862	0.945724
EM80-56	50/1000	24h	30	0	0.955502	4.6638	0.95046			EM80-65	50/1000	48h	40	0.246855	0.945846	4.70925	0.890991
EM80-57	50/1000	24h	43	0	0.959292	4.98658	0.918971			EM80-66	50/1000	48h	29	0	0.954447	4.63293	0.953675
