# Supplementary material for: Assessment of the midgut microbiota in foragers of the stingless bee Melipona scutellaris following short-term sublethal exposure to imidacloprid
Source: PLoS One. 2025 Dec 29;20(12):e0339982. doi: 10.1371/journal.pone.0339982 (PMC12747329; doi:10.1371/journal.pone.0339982)
Supplement: S3 File — Alpha diversity indexes (Chao1, Simpson, Shannon, and Evenness) for each sample of T0 and control groups after 24 and 48 hours of exposure. (XLSX) [file pone.0339982.s003.xlsx]

## Sheet: Sheet1
SampleID	GROUP	TIME	Chao1	se.chao1	Simpson	shannon_entropy	pielou_evenness
EM80-02	T0	0h	27	0	0.911468	4.09325	0.870823
EM80-03	T0	0h	32	0	0.952361	4.70165	0.940329
EM80-04	T0	0h	26	0	0.933738	4.16042	0.885112
EM80-05	CONTROL	24h	35	0	0.959735	4.87315	0.950064
EM80-06	CONTROL	24h	48	0	0.96391	5.14039	0.925432
EM80-07	CONTROL	24h	25	0	0.939785	4.29378	0.924616
EM80-14	CONTROL	48h	19	0	0.917809	3.89673	0.917326
EM80-15	CONTROL	48h	33	0	0.961186	4.8296	0.957419
EM80-16	CONTROL	48h	45	0	0.968471	5.20819	0.948348
EM80-24	T0	0h	38	0	0.951264	4.73675	0.90926
EM80-25	T0	0h	30	0	0.938882	4.39742	0.905195
EM80-26	T0	0h	31	0	0.947125	4.55862	0.920153
EM80-27	CONTROL	24h	30	0	0.950405	4.60198	0.93786
EM80-28	CONTROL	24h	41	0	0.956169	4.89722	0.926555
EM80-29	CONTROL	24h	44	0	0.96879	5.23453	0.958805
EM80-36	CONTROL	48h	35	0	0.960316	4.86416	0.948311
EM80-37	CONTROL	48h	27	0	0.947089	4.46971	0.940024
EM80-38	CONTROL	48h	23	0	0.935486	4.20139	0.928778
EM80-46	T0	0h	31	0	0.944517	4.56357	0.921152
EM80-47	T0	0h	32	0	0.940936	4.48445	0.896891
EM80-48	T0	0h	40	0	0.9644	5.04636	0.948221
EM80-49	CONTROL	24h	35	0	0.95609	4.81559	0.938842
EM80-50	CONTROL	24h	42	0	0.964969	5.06287	0.938904
EM80-51	CONTROL	24h	42	0	0.965295	5.09406	0.944688
EM80-58	CONTROL	48h	37	0	0.962749	4.92497	0.94539
EM80-59	CONTROL	48h	33	0	0.953719	4.68549	0.928851
EM80-60	CONTROL	48h	45	0	0.96751	5.15991	0.939557
