# Supplementary material for: Assessment of the midgut microbiota in foragers of the stingless bee Melipona scutellaris following short-term sublethal exposure to imidacloprid
Source: PLoS One. 2025 Dec 29;20(12):e0339982. doi: 10.1371/journal.pone.0339982 (PMC12747329; doi:10.1371/journal.pone.0339982)
Supplement: S4 File — Descriptive statistics to determine the specific ASVs to the observed dissimilarity between the control groups at 24 and 48 h × the T0 group. (XLSX) [file pone.0339982.s004.xlsx]

## Sheet: Planilha1
Diference between control groups at 24 and 48h × T0 group
Overall average dissimilarity	46.76 %
Taxon	Av. dissim	Contrib. %	Cumulative %	Mean T0	Mean CONTROL 24h	Mean CONTROL 48h
G - Lactobacillus	8.935	19.11	19.11	794	805	530
G - Bombella	6.044	12.92	32.03	260	593	478
S - Leuconostoc	4.838	10.34	42.38	233	274	203
S - Lactobacillus sp. Mbhoto3	2.769	5.921	48.3	178	199	239
G - Carnimonas	2.256	4.824	53.12	0	117	57.7
F - Prevotellaceae	1.826	3.904	57.02	116	0	11.2
G - Pectinatus	1.758	3.759	60.78	86.1	0	50.7
F - Lactobacillaceae	1.722	3.682	64.46	105	26	0
S - Lactobacillus sp. MbHmro5	1.71	3.657	68.12	28.7	41	65.6
S - Pectinatus cerevisiiphilus	1.622	3.468	71.59	63.4	38.8	40.3
S - Bifidobacterium commune	1.574	3.367	74.96	52.9	37.9	47.3
S - Acinetobacter sp. 17N2	1.438	3.075	78.03	92.3	2.67	0
S - uncultured Acetobacteraceae bacterium	1.328	2.84	80.87	0	48.3	40.3
S - uncultured Lactobacillus sp.	1.282	2.741	83.61	58.9	41.6	0
G - Bombella (Ambiguous taxa)	0.9953	2.128	85.74	42.7	81.6	91.6
G - Pantoea	0.916	1.959	87.7	56.4	0	0
F - Acetobacteraceae	0.8924	1.908	89.61	57.4	4.44	0
F - Enterobacteriaceae	0.6548	1.4	91.01	0	26.7	24.7
G - Citrobacter koseri	0.4984	1.066	92.07	0	0	33.6
S - uncultured Streptococcus sp.	0.4774	1.021	93.09	0	17.4	18.9
G - Pseudomonas	0.3785	0.8093	93.9	11.4	11.9	8.44
G - Serratia	0.3697	0.7906	94.69	2	27	0
S - uncultured Acetobacteraceae bacterium	0.3092	0.6611	95.35	0	17.3	0
G - Rosenbergiella (Ambiguous taxa)	0.292	0.6243	95.98	16.7	0	0
G - Vibrionimonas	0.199	0.4256	96.4	4.22	7.22	5.67
G - Enhydrobacter	0.1744	0.373	96.78	5.89	0	7.67
G - Lonsdalea	0.1732	0.3704	97.15	0	0	11.8
G - Fructobacillus (Ambiguous taxa)	0.1717	0.3671	97.51	0	0	11.6
K - Bacteria	0.1348	0.2882	97.8	0	7.56	0
G - Lonsdalea (Ambiguous taxa)	0.1291	0.276	98.08	0	0	8.78
G - Staphylococcus	0.1251	0.2676	98.35	0	6.11	4.11
G - Cutibacterium	0.07916	0.1693	98.52	0	3.89	2.56
S - uncultured Arsenophonus sp.	0.06854	0.1466	98.66	5.67	0	0
G - Pelomonas	0.0657	0.1405	98.8	0	0	5.33
G - Carnimonas	0.06383	0.1365	98.94	0	0	4.11
G - Bradyrhizobium	0.06182	0.1322	99.07	5.11	0	0
F - Burkholderiaceae	0.06047	0.1293	99.2	5	0	0
G - Enterobacter	0.05318	0.1137	99.31	0	4.22	0
G - Sphingomonas	0.04838	0.1035	99.42	0	3.67	0
F - Xanthobacteraceae	0.04625	0.09891	99.52	0	0	2.56
G - Gilliamella	0.04549	0.09727	99.61	2	1.11	0
S - Entomoplasma melaleucae	0.04047	0.08654	99.7	3.11	0	0
F - Candidatus Saccharibacteria bacterium UB2523	0.03902	0.08344	99.78	2.56	0	0
G - Luteimonas	0.031	0.06628	99.85	0	2.11	0
G - Ralstonia	0.02815	0.06021	99.91	0	0	1.56
G - Snodgrassella	0.02345	0.05015	99.96	0	0	1.44
S - uncultured Bacilli bacterium	0.008157	0.01744	99.98	0	0.556	0
F - Veillonellaceae	0.006786	0.01451	99.99	0.444	0	0
G - Haemophilus	0.003334	0.00713	100	0.222	0	0
