# Supplementary material for: Assessment of the midgut microbiota in foragers of the stingless bee Melipona scutellaris following short-term sublethal exposure to imidacloprid
Source: PLoS One. 2025 Dec 29;20(12):e0339982. doi: 10.1371/journal.pone.0339982 (PMC12747329; doi:10.1371/journal.pone.0339982)
Supplement: S5 File — Descriptive statistics to determine differentially abundant taxa between the control groups at 24 and 48 h × the T0 group. (XLSX) [file pone.0339982.s005.xlsx]

## Sheet: S3. ANCOM analysis
ANCOM statistical results
Amplicom Sequence Variants	W	Reject null hypothesis
D_0__Bacteria;D_1__Proteobacteria;D_2__Alphaproteobacteria;D_3__Acetobacterales;D_4__Acetobacteraceae;__;__	39	True
D_0__Bacteria;D_1__Proteobacteria;D_2__Gammaproteobacteria;D_3__Pseudomonadales;D_4__Moraxellaceae;D_5__Acinetobacter;D_6__Acinetobacter sp. 17N2	27	False
D_0__Bacteria;D_1__Proteobacteria;D_2__Alphaproteobacteria;D_3__Acetobacterales;D_4__Acetobacteraceae;D_5__Bombella;__	8	False
D_0__Bacteria;D_1__Proteobacteria;D_2__Alphaproteobacteria;D_3__Acetobacterales;D_4__Acetobacteraceae;D_5__Bombella;Ambiguous_taxa	5	False
D_0__Bacteria;D_1__Proteobacteria;D_2__Gammaproteobacteria;D_3__Pasteurellales;D_4__Pasteurellaceae;D_5__Haemophilus;__	3	False
D_0__Bacteria;D_1__Proteobacteria;D_2__Gammaproteobacteria;D_3__Enterobacteriales;D_4__Enterobacteriaceae;D_5__Pantoea;__	2	False
D_0__Bacteria;D_1__Proteobacteria;D_2__Gammaproteobacteria;D_3__Oceanospirillales;D_4__Halomonadaceae;D_5__Carnimonas;D_6__uncultured bacterium	2	False
D_0__Bacteria;D_1__Proteobacteria;D_2__Alphaproteobacteria;D_3__Acetobacterales;D_4__Acetobacteraceae;D_5__uncultured;D_6__uncultured Acetobacteraceae bacterium	2	False
D_0__Bacteria;D_1__Proteobacteria;D_2__Alphaproteobacteria;D_3__Rhizobiales;D_4__Xanthobacteraceae;__;__	2	False
D_0__Bacteria;D_1__Firmicutes;D_2__Negativicutes;D_3__Selenomonadales;D_4__Veillonellaceae;__;__	2	False
D_0__Bacteria;D_1__Proteobacteria;D_2__Gammaproteobacteria;D_3__Orbales;D_4__Orbaceae;D_5__Gilliamella;__	2	False
D_0__Bacteria;D_1__Proteobacteria;D_2__Gammaproteobacteria;D_3__Enterobacteriales;D_4__Enterobacteriaceae;D_5__Enterobacter;__	2	False
D_0__Bacteria;D_1__Actinobacteria;D_2__Actinobacteria;D_3__Propionibacteriales;D_4__Propionibacteriaceae;D_5__Cutibacterium;__	2	False
D_0__Bacteria;D_1__Patescibacteria;D_2__Saccharimonadia;D_3__Saccharimonadales;D_4__Candidatus Saccharibacteria bacterium UB2523;D_5__;D_6__	2	False
D_0__Bacteria;D_1__Proteobacteria;D_2__Gammaproteobacteria;D_3__Oceanospirillales;D_4__Halomonadaceae;D_5__Carnimonas;__	2	False
D_0__Bacteria;D_1__Proteobacteria;D_2__Gammaproteobacteria;D_3__Betaproteobacteriales;D_4__Neisseriaceae;D_5__Snodgrassella;__	2	False
D_0__Bacteria;D_1__Proteobacteria;D_2__Gammaproteobacteria;D_3__Betaproteobacteriales;D_4__Burkholderiaceae;D_5__Ralstonia;__	2	False
D_0__Bacteria;D_1__Proteobacteria;D_2__Gammaproteobacteria;D_3__Betaproteobacteriales;D_4__Burkholderiaceae;D_5__Pelomonas;__	2	False
D_0__Bacteria;D_1__Proteobacteria;D_2__Gammaproteobacteria;D_3__Xanthomonadales;D_4__Xanthomonadaceae;D_5__Luteimonas;__	2	False
D_0__Bacteria;D_1__Firmicutes;D_2__Bacilli;D_3__Lactobacillales;D_4__Leuconostocaceae;D_5__Fructobacillus;D_6__uncultured Bacilli bacterium	2	False
D_0__Bacteria;D_1__Proteobacteria;D_2__Alphaproteobacteria;D_3__Sphingomonadales;D_4__Sphingomonadaceae;D_5__Sphingomonas;__	2	False
D_0__Bacteria;D_1__Tenericutes;D_2__Mollicutes;D_3__Entomoplasmatales;D_4__Entomoplasmataceae;D_5__Mesoplasma;D_6__Entomoplasma melaleucae	2	False
D_0__Bacteria;D_1__Firmicutes;D_2__Bacilli;D_3__Bacillales;D_4__Staphylococcaceae;D_5__Staphylococcus;__	2	False
D_0__Bacteria;D_1__Proteobacteria;D_2__Gammaproteobacteria;D_3__Enterobacteriales;D_4__Enterobacteriaceae;D_5__Rosenbergiella;Ambiguous_taxa	2	False
D_0__Bacteria;D_1__Firmicutes;D_2__Bacilli;D_3__Lactobacillales;D_4__Lactobacillaceae;D_5__Lactobacillus;__	2	False
D_0__Bacteria;D_1__Proteobacteria;D_2__Alphaproteobacteria;D_3__Acetobacterales;D_4__Acetobacteraceae;D_5__Bombella;D_6__uncultured Acetobacteraceae bacterium	1	False
D_0__Bacteria;D_1__Proteobacteria;D_2__Gammaproteobacteria;D_3__Enterobacteriales;D_4__Enterobacteriaceae;D_5__Serratia;__	1	False
D_0__Bacteria;D_1__Proteobacteria;D_2__Gammaproteobacteria;D_3__Pseudomonadales;D_4__Pseudomonadaceae;D_5__Pseudomonas;__	1	False
D_0__Bacteria;D_1__Bacteroidetes;D_2__Bacteroidia;D_3__Chitinophagales;D_4__Chitinophagaceae;D_5__Vibrionimonas;D_6__uncultured bacterium	1	False
D_0__Bacteria;D_1__Proteobacteria;D_2__Gammaproteobacteria;D_3__Enterobacteriales;D_4__Enterobacteriaceae;D_5__Lonsdalea;Ambiguous_taxa	1	False
D_0__Bacteria;D_1__Proteobacteria;D_2__Gammaproteobacteria;D_3__Betaproteobacteriales;D_4__Burkholderiaceae;__;__	1	False
D_0__Bacteria;D_1__Proteobacteria;D_2__Gammaproteobacteria;D_3__Enterobacteriales;D_4__Enterobacteriaceae;__;__	1	False
D_0__Bacteria;D_1__Proteobacteria;D_2__Gammaproteobacteria;D_3__Enterobacteriales;D_4__Enterobacteriaceae;D_5__Arsenophonus;D_6__uncultured Arsenophonus sp.	1	False
D_0__Bacteria;__;__;__;__;__;__	1	False
D_0__Bacteria;D_1__Proteobacteria;D_2__Gammaproteobacteria;D_3__Pseudomonadales;D_4__Moraxellaceae;D_5__Enhydrobacter;__	1	False
D_0__Bacteria;D_1__Proteobacteria;D_2__Gammaproteobacteria;D_3__Enterobacteriales;D_4__Enterobacteriaceae;D_5__Lonsdalea;__	1	False
D_0__Bacteria;D_1__Firmicutes;D_2__Bacilli;D_3__Lactobacillales;D_4__Leuconostocaceae;D_5__Fructobacillus;Ambiguous_taxa	1	False
D_0__Bacteria;D_1__Firmicutes;D_2__Bacilli;D_3__Lactobacillales;D_4__Streptococcaceae;D_5__Anthococcus;D_6__uncultured Streptococcus sp.	1	False
D_0__Bacteria;D_1__Proteobacteria;D_2__Gammaproteobacteria;D_3__Enterobacteriales;D_4__Enterobacteriaceae;D_5__Citrobacter;D_6__Citrobacter koseri	1	False
D_0__Bacteria;D_1__Proteobacteria;D_2__Alphaproteobacteria;D_3__Rhizobiales;D_4__Xanthobacteraceae;D_5__Bradyrhizobium;__	1	False
D_0__Bacteria;D_1__Firmicutes;D_2__Bacilli;D_3__Lactobacillales;D_4__Lactobacillaceae;D_5__Lactobacillus;D_6__Lactobacillus sp. Mbhoto3	0	False
D_0__Bacteria;D_1__Actinobacteria;D_2__Actinobacteria;D_3__Bifidobacteriales;D_4__Bifidobacteriaceae;D_5__Bifidobacterium;D_6__Bifidobacterium commune	0	False
D_0__Bacteria;D_1__Firmicutes;D_2__Bacilli;D_3__Lactobacillales;D_4__Leuconostocaceae;D_5__Leuconostoc;D_6__uncultured Leuconostoc sp.	0	False
D_0__Bacteria;D_1__Bacteroidetes;D_2__Bacteroidia;D_3__Bacteroidales;D_4__Prevotellaceae;__;__	0	False
D_0__Bacteria;D_1__Firmicutes;D_2__Bacilli;D_3__Lactobacillales;D_4__Lactobacillaceae;D_5__Lactobacillus;D_6__Lactobacillus sp. MbHmro5	0	False
D_0__Bacteria;D_1__Firmicutes;D_2__Negativicutes;D_3__Selenomonadales;D_4__Veillonellaceae;D_5__Pectinatus;__	0	False
D_0__Bacteria;D_1__Firmicutes;D_2__Negativicutes;D_3__Selenomonadales;D_4__Veillonellaceae;D_5__Pectinatus;D_6__Pectinatus cerevisiiphilus	0	False
D_0__Bacteria;D_1__Firmicutes;D_2__Bacilli;D_3__Lactobacillales;D_4__Lactobacillaceae;D_5__Lactobacillus;D_6__uncultured Lactobacillus sp.	0	False
D_0__Bacteria;D_1__Firmicutes;D_2__Bacilli;D_3__Lactobacillales;D_4__Lactobacillaceae;__;__	0	False
Percentile abundances of features by group
Percentile	0.0	25.0	50.0	75.0	100.0	0.0	25.0	50.0	75.0	100.0
Group	CONTROL	CONTROL	CONTROL	CONTROL	CONTROL	T0	T0	T0	T0	T0
D_0__Bacteria;D_1__Proteobacteria;D_2__Alphaproteobacteria;D_3__Acetobacterales;D_4__Acetobacteraceae;__;__	1.0	1.0	1.0	1.0	41.0	1.0	49.0	57.0	79.0	128.0
D_0__Bacteria;D_1__Firmicutes;D_2__Bacilli;D_3__Lactobacillales;D_4__Lactobacillaceae;D_5__Lactobacillus;D_6__uncultured Lactobacillus sp.	1.0	1.0	1.0	1.0	237.0	1.0	1.0	1.0	1.0	282.0
D_0__Bacteria;D_1__Proteobacteria;D_2__Alphaproteobacteria;D_3__Acetobacterales;D_4__Acetobacteraceae;D_5__Bombella;__	268.0	361.75	501.0	632.5	1032.0	93.0	213.0	272.0	330.0	423.0
D_0__Bacteria;D_1__Proteobacteria;D_2__Gammaproteobacteria;D_3__Enterobacteriales;D_4__Enterobacteriaceae;D_5__Citrobacter;D_6__Citrobacter koseri	1.0	1.0	1.0	1.0	303.0	1.0	1.0	1.0	1.0	1.0
D_0__Bacteria;D_1__Proteobacteria;D_2__Gammaproteobacteria;D_3__Pseudomonadales;D_4__Moraxellaceae;D_5__Acinetobacter;D_6__Acinetobacter sp. 17N2	1.0	1.0	1.0	1.0	25.0	1.0	1.0	49.0	86.0	382.0
D_0__Bacteria;D_1__Firmicutes;D_2__Bacilli;D_3__Lactobacillales;D_4__Lactobacillaceae;D_5__Lactobacillus;__	214.0	399.0	640.5	793.5	1395.0	132.0	681.0	826.0	1087.0	1269.0
D_0__Bacteria;D_1__Proteobacteria;D_2__Gammaproteobacteria;D_3__Pseudomonadales;D_4__Moraxellaceae;D_5__Enhydrobacter;__	1.0	1.0	1.0	1.0	38.0	1.0	1.0	1.0	1.0	54.0
D_0__Bacteria;D_1__Proteobacteria;D_2__Gammaproteobacteria;D_3__Enterobacteriales;D_4__Enterobacteriaceae;D_5__Serratia;__	1.0	1.0	1.0	1.0	244.0	1.0	1.0	1.0	1.0	19.0
D_0__Bacteria;D_1__Firmicutes;D_2__Bacilli;D_3__Bacillales;D_4__Staphylococcaceae;D_5__Staphylococcus;__	1.0	1.0	1.0	1.0	40.0	1.0	1.0	1.0	1.0	1.0
D_0__Bacteria;D_1__Actinobacteria;D_2__Actinobacteria;D_3__Bifidobacteriales;D_4__Bifidobacteriaceae;D_5__Bifidobacterium;D_6__Bifidobacterium commune	1.0	1.0	1.0	61.75	273.0	1.0	1.0	1.0	59.0	302.0
D_0__Bacteria;D_1__Proteobacteria;D_2__Gammaproteobacteria;D_3__Enterobacteriales;D_4__Enterobacteriaceae;D_5__Rosenbergiella;Ambiguous_taxa	1.0	1.0	1.0	1.0	1.0	1.0	1.0	1.0	1.0	102.0
D_0__Bacteria;D_1__Firmicutes;D_2__Bacilli;D_3__Lactobacillales;D_4__Lactobacillaceae;__;__	1.0	1.0	1.0	1.0	143.0	1.0	1.0	1.0	224.0	338.0
D_0__Bacteria;D_1__Firmicutes;D_2__Bacilli;D_3__Lactobacillales;D_4__Leuconostocaceae;D_5__Leuconostoc;D_6__uncultured Leuconostoc sp.	1.0	18.25	267.0	392.0	633.0	1.0	171.0	239.0	360.0	527.0
D_0__Bacteria;D_1__Proteobacteria;D_2__Alphaproteobacteria;D_3__Acetobacterales;D_4__Acetobacteraceae;D_5__Bombella;Ambiguous_taxa	37.0	67.0	89.0	98.0	176.0	1.0	33.0	43.0	52.0	95.0
D_0__Bacteria;D_1__Bacteroidetes;D_2__Bacteroidia;D_3__Bacteroidales;D_4__Prevotellaceae;__;__	1.0	1.0	1.0	1.0	102.0	1.0	1.0	1.0	1.0	709.0
D_0__Bacteria;D_1__Firmicutes;D_2__Bacilli;D_3__Lactobacillales;D_4__Lactobacillaceae;D_5__Lactobacillus;D_6__Lactobacillus sp. MbHmro5	1.0	1.0	1.0	1.0	457.0	1.0	1.0	1.0	1.0	183.0
D_0__Bacteria;D_1__Firmicutes;D_2__Negativicutes;D_3__Selenomonadales;D_4__Veillonellaceae;D_5__Pectinatus;__	1.0	1.0	1.0	1.0	180.0	1.0	1.0	1.0	188.0	334.0
D_0__Bacteria;D_1__Proteobacteria;D_2__Gammaproteobacteria;D_3__Enterobacteriales;D_4__Enterobacteriaceae;D_5__Lonsdalea;__	1.0	1.0	1.0	1.0	107.0	1.0	1.0	1.0	1.0	1.0
D_0__Bacteria;D_1__Firmicutes;D_2__Negativicutes;D_3__Selenomonadales;D_4__Veillonellaceae;D_5__Pectinatus;D_6__Pectinatus cerevisiiphilus	1.0	1.0	1.0	1.0	237.0	1.0	1.0	1.0	1.0	346.0
D_0__Bacteria;D_1__Tenericutes;D_2__Mollicutes;D_3__Entomoplasmatales;D_4__Entomoplasmataceae;D_5__Mesoplasma;D_6__Entomoplasma melaleucae	1.0	1.0	1.0	1.0	1.0	1.0	1.0	1.0	1.0	29.0
D_0__Bacteria;D_1__Bacteroidetes;D_2__Bacteroidia;D_3__Chitinophagales;D_4__Chitinophagaceae;D_5__Vibrionimonas;D_6__uncultured bacterium	1.0	1.0	1.0	8.5	54.0	1.0	1.0	1.0	1.0	21.0
D_0__Bacteria;D_1__Firmicutes;D_2__Bacilli;D_3__Lactobacillales;D_4__Lactobacillaceae;D_5__Lactobacillus;D_6__Lactobacillus sp. Mbhoto3	1.0	201.25	227.0	261.25	410.0	1.0	109.0	185.0	223.0	360.0
D_0__Bacteria;D_1__Actinobacteria;D_2__Actinobacteria;D_3__Propionibacteriales;D_4__Propionibacteriaceae;D_5__Cutibacterium;__	1.0	1.0	1.0	1.0	25.0	1.0	1.0	1.0	1.0	1.0
D_0__Bacteria;D_1__Firmicutes;D_2__Bacilli;D_3__Lactobacillales;D_4__Leuconostocaceae;D_5__Fructobacillus;D_6__uncultured Bacilli bacterium	1.0	1.0	1.0	1.0	6.0	1.0	1.0	1.0	1.0	1.0
D_0__Bacteria;D_1__Proteobacteria;D_2__Alphaproteobacteria;D_3__Acetobacterales;D_4__Acetobacteraceae;D_5__Bombella;D_6__uncultured Acetobacteraceae bacterium	1.0	1.0	1.0	1.0	157.0	1.0	1.0	1.0	1.0	1.0
D_0__Bacteria;D_1__Firmicutes;D_2__Bacilli;D_3__Lactobacillales;D_4__Streptococcaceae;D_5__Anthococcus;D_6__uncultured Streptococcus sp.	1.0	1.0	1.0	1.0	171.0	1.0	1.0	1.0	1.0	1.0
D_0__Bacteria;D_1__Firmicutes;D_2__Bacilli;D_3__Lactobacillales;D_4__Leuconostocaceae;D_5__Fructobacillus;Ambiguous_taxa	1.0	1.0	1.0	1.0	105.0	1.0	1.0	1.0	1.0	1.0
D_0__Bacteria;D_1__Proteobacteria;D_2__Gammaproteobacteria;D_3__Pasteurellales;D_4__Pasteurellaceae;D_5__Haemophilus;__	1.0	1.0	1.0	1.0	1.0	1.0	1.0	1.0	1.0	3.0
D_0__Bacteria;D_1__Proteobacteria;D_2__Gammaproteobacteria;D_3__Oceanospirillales;D_4__Halomonadaceae;D_5__Carnimonas;D_6__uncultured bacterium	1.0	1.0	1.0	136.0	391.0	1.0	1.0	1.0	1.0	1.0
D_0__Bacteria;D_1__Proteobacteria;D_2__Alphaproteobacteria;D_3__Acetobacterales;D_4__Acetobacteraceae;D_5__uncultured;D_6__uncultured Acetobacteraceae bacterium	1.0	1.0	1.0	35.5	283.0	1.0	1.0	1.0	1.0	1.0
D_0__Bacteria;D_1__Proteobacteria;D_2__Gammaproteobacteria;D_3__Enterobacteriales;D_4__Enterobacteriaceae;__;__	1.0	1.0	1.0	1.0	196.0	1.0	1.0	1.0	1.0	1.0
D_0__Bacteria;D_1__Proteobacteria;D_2__Alphaproteobacteria;D_3__Rhizobiales;D_4__Xanthobacteraceae;__;__	1.0	1.0	1.0	1.0	24.0	1.0	1.0	1.0	1.0	1.0
D_0__Bacteria;D_1__Firmicutes;D_2__Negativicutes;D_3__Selenomonadales;D_4__Veillonellaceae;__;__	1.0	1.0	1.0	1.0	1.0	1.0	1.0	1.0	1.0	5.0
D_0__Bacteria;D_1__Proteobacteria;D_2__Gammaproteobacteria;D_3__Betaproteobacteriales;D_4__Burkholderiaceae;__;__	1.0	1.0	1.0	1.0	1.0	1.0	1.0	1.0	1.0	46.0
D_0__Bacteria;D_1__Proteobacteria;D_2__Gammaproteobacteria;D_3__Orbales;D_4__Orbaceae;D_5__Gilliamella;__	1.0	1.0	1.0	1.0	11.0	1.0	1.0	1.0	1.0	19.0
D_0__Bacteria;D_1__Proteobacteria;D_2__Gammaproteobacteria;D_3__Enterobacteriales;D_4__Enterobacteriaceae;D_5__Pantoea;__	1.0	1.0	1.0	1.0	1.0	1.0	1.0	1.0	1.0	461.0
D_0__Bacteria;D_1__Proteobacteria;D_2__Gammaproteobacteria;D_3__Enterobacteriales;D_4__Enterobacteriaceae;D_5__Enterobacter;__	1.0	1.0	1.0	1.0	39.0	1.0	1.0	1.0	1.0	1.0
D_0__Bacteria;D_1__Proteobacteria;D_2__Gammaproteobacteria;D_3__Pseudomonadales;D_4__Pseudomonadaceae;D_5__Pseudomonas;__	1.0	1.0	1.0	16.75	59.0	1.0	1.0	1.0	1.0	104.0
D_0__Bacteria;D_1__Patescibacteria;D_2__Saccharimonadia;D_3__Saccharimonadales;D_4__Candidatus Saccharibacteria bacterium UB2523;D_5__;D_6__	1.0	1.0	1.0	1.0	1.0	1.0	1.0	1.0	1.0	24.0
D_0__Bacteria;D_1__Proteobacteria;D_2__Alphaproteobacteria;D_3__Rhizobiales;D_4__Xanthobacteraceae;D_5__Bradyrhizobium;__	1.0	1.0	1.0	1.0	1.0	1.0	1.0	1.0	1.0	47.0
D_0__Bacteria;__;__;__;__;__;__	1.0	1.0	1.0	1.0	69.0	1.0	1.0	1.0	1.0	1.0
D_0__Bacteria;D_1__Proteobacteria;D_2__Gammaproteobacteria;D_3__Oceanospirillales;D_4__Halomonadaceae;D_5__Carnimonas;__	1.0	1.0	1.0	1.0	38.0	1.0	1.0	1.0	1.0	1.0
D_0__Bacteria;D_1__Proteobacteria;D_2__Gammaproteobacteria;D_3__Enterobacteriales;D_4__Enterobacteriaceae;D_5__Lonsdalea;Ambiguous_taxa	1.0	1.0	1.0	1.0	80.0	1.0	1.0	1.0	1.0	1.0
D_0__Bacteria;D_1__Proteobacteria;D_2__Gammaproteobacteria;D_3__Betaproteobacteriales;D_4__Neisseriaceae;D_5__Snodgrassella;__	1.0	1.0	1.0	1.0	14.0	1.0	1.0	1.0	1.0	1.0
D_0__Bacteria;D_1__Proteobacteria;D_2__Gammaproteobacteria;D_3__Enterobacteriales;D_4__Enterobacteriaceae;D_5__Arsenophonus;D_6__uncultured Arsenophonus sp.	1.0	1.0	1.0	1.0	1.0	1.0	1.0	1.0	1.0	52.0
D_0__Bacteria;D_1__Proteobacteria;D_2__Gammaproteobacteria;D_3__Betaproteobacteriales;D_4__Burkholderiaceae;D_5__Ralstonia;__	1.0	1.0	1.0	1.0	15.0	1.0	1.0	1.0	1.0	1.0
D_0__Bacteria;D_1__Proteobacteria;D_2__Gammaproteobacteria;D_3__Betaproteobacteriales;D_4__Burkholderiaceae;D_5__Pelomonas;__	1.0	1.0	1.0	1.0	49.0	1.0	1.0	1.0	1.0	1.0
D_0__Bacteria;D_1__Proteobacteria;D_2__Gammaproteobacteria;D_3__Xanthomonadales;D_4__Xanthomonadaceae;D_5__Luteimonas;__	1.0	1.0	1.0	1.0	20.0	1.0	1.0	1.0	1.0	1.0
D_0__Bacteria;D_1__Proteobacteria;D_2__Alphaproteobacteria;D_3__Sphingomonadales;D_4__Sphingomonadaceae;D_5__Sphingomonas;__	1.0	1.0	1.0	1.0	34.0	1.0	1.0	1.0	1.0	1.0
